# Supplementary material for: Expression-based species deconvolution and realignment removes misalignment error in multispecies single-cell data
Source: BMC Bioinformatics. 2022 May 2;23:157. doi: 10.1186/s12859-022-04676-0 (PMC9063264; doi:10.1186/s12859-022-04676-0)
Supplement: Supplementary file 1 — Additional file 1. The percentage of Cell Ranger adjusted reads. When a read is mapped to multiple-loci, with only one exonic locus, Cell Ranger adjusts the mapping quality and counts the read toward the mapped gene. The percentage Cell Ranger adjusted in the other species’ reference is much higher than the percentage in the matching species. [file 12859_2022_4676_MOESM1_ESM.xlsx]

## Sheet: Sheet1
Additional file 1. The percentage of Cell Ranger adjusted reads. When a read is mapped to multiple-loci, with only one exonic locus, Cell Ranger adjusted the mapping quality and counts the read toward the mapepd gene. The percentage Cell Ranger adjusted in the other species’ reference is much higher than the percentage in the matching species.
	Matching reference		Combined reference		Combined reference
			matching species		other species
Data name	Reads aligned to correct reference	CellRanger adjusted reads (%)	Reads aligned to correct reference	Cell Ranger adjusted reads (%)	Reads misaligned to other reference	Cell Ranger adjusted reads (%)
placentaD121	35877521	7.99	35828222	7.94	11252	73.79
liverP1	3179327	5.5	3165784	5.48	3243	54.47
deciduaD12	25147111	8.19	25122973	8.16	6205	63.02
10x_pbmc	93171679	7.7	93027903	7.71	175980	89.52
kidneyF41	21326290	7.4	21266741	7.41	77660	87.55
10x_hodgkin	19341273	7.17	19305209	7.17	22330	82.94
10x_SCC	72819855	5.92	72583115	5.93	482564	97.61
10x_lungcancer	50316076	6.15	50165228	6.16	253394	97.16
10x_adenocarcinoma	44820075	6.05	44678244	6.07	268975	97.39
10x_NSCLC	69706720	6.37	69466298	6.39	478684	97.66
10x_mbrain	103833090	12.95	103524395	13.01	38599	53.89
mcolonHC1	8810265	14.15	8782774	14.15	2440	32.56
