# Supplementary material for: Expression-based species deconvolution and realignment removes misalignment error in multispecies single-cell data
Source: BMC Bioinformatics. 2022 May 2;23:157. doi: 10.1186/s12859-022-04676-0 (PMC9063264; doi:10.1186/s12859-022-04676-0)
Supplement: Supplementary file 3 — Additional file 3. Misalignment and multi-mapping reads in combined reference from mixed and separately sequenced data. [file 12859_2022_4676_MOESM3_ESM.xlsx]

## Sheet: error in combined reference
Additional file 3. Misalignment and multi-mapping reads in combined reference from mixed and separately sequenced data
				Matching reference		Combined reference
Data name	Species	Tissue	Cell count	Reads aligned to correct reference	Multi-mapping reads*	Reads aligned to correct reference	Reads misaligned to other reference	Multi-mapping reads*	Error in combined reference (%)
hLT02	human	lung	5086	54888459	870393	54681888	283581	871208	0.518134
hGO03	human	gastric organoid	1406	20197493	484225	20117717	238390	461911	1.06982
mIO04	mouse	intestinal organoid	2440	37601386	2107956	37461085	4691	2227850	0.331331
MIX01	human mixed	mixed	8391	61933719	952252	61419898	1379437	960025	2.23983
MIX01	mouse mixed	mixed	2739	69237450	4451890	68938835	388722	4705743	0.928074
* "Multi-mapping reads" are not included in "Reads alinged to correct reference" or "Reads alinged to correct reference".
